# Supplementary material for: Circulating M-MDSC Levels as an Assessment Marker for Post-Treatment Tumor Progression in Recurrent HNC Patients Following Radiation Therapy: A Case Series
Source: J Clin Med. 2024 Aug 29;13(17):5130. doi: 10.3390/jcm13175130 (PMC11396399; doi:10.3390/jcm13175130)
Supplement: Supplementary file 1 [file jcm-13-05130-s001.zip]

Archive with 1 entries (1 files):
- jcm-3140102-supplementary.pdf
